# Supplementary material for: Isoconazole and Clemizole Hydrochloride Partially Reverse the Xeroderma Pigmentosum C Phenotype
Source: Int J Mol Sci. 2021 Jul 29;22(15):8156. doi: 10.3390/ijms22158156 (PMC8346964; doi:10.3390/ijms22158156)
Supplement: Supplementary file 1 [file ijms-22-08156-s001.zip]

Archive with 1 entries (1 files):
- ijms-1289503-supplementary.pdf
